# Supplementary material for: Bifidobacterium response to lactulose ingestion in the gut relies on a solute-binding protein-dependent ABC transporter
Source: Commun Biol. 2021 May 10;4:541. doi: 10.1038/s42003-021-02072-7 (PMC8110962; doi:10.1038/s42003-021-02072-7)
Supplement: Supplementary file 4 — Supplementary Data [file 42003_2021_2072_MOESM4_ESM.xlsx]

## Sheet: Fig. 2
	Growth profiles of Bifidobacterium longum subsp. longum 105-A wild-type and insertional mutant strains
	OD600 value on mMRS with lactose
	Time (h)	WT				BL105A_500 mutant				BL105A_501 mutant				BL105A_502 mutant
	0	0	0	0		0	0	0		0	0	0		0	0	0
	4	0.035	0.042	0.052		0.044	0.039	0.029		0.029	0.034	0.029		0.021	0.02	0.063
	16	0.682	0.647	0.804		0.742	0.763	0.704		0.753	0.796	0.808		0.868	0.82	0.758
	20	0.789	0.784	0.846		0.8	0.87	0.794		0.794	0.897	0.923		0.938	0.958	0.928
	24	0.821	0.881	0.953		0.862	0.936	0.884		0.843	0.913	0.945		0.997	0.935	0.959
	32	0.983	0.924	1.033		0.962	1.037	1.013		0.943	1.032	1.077		1.061	1.064	1.061
	40	1.069	1.049	1.069		1.008	1.111	1.041		1.056	1.105	1.124		1.112	1.108	1.117
	48	1.059	1.062	1.059		1.079	1.075	1.073		1.09	1.098	1.14		1.108	1.085	1.102
	OD600 value on mMRS with lactulose
	Time (h)	WT				BL105A_500 mutant				BL105A_501 mutant				BL105A_502 mutant
	0	0	0	0		0	0	0		0	0	0		0	0	0
	4	0.039	0.019	0.054		0.031	0.024	0.065		0.001	0.014	0.065		0.04	0.039	0.032
	16	0.311	0.349	0.299		0.39	0.38	0.356		0.361	0.324	0.382		0.083	0.065	0.038
	20	0.671	0.626	0.711		0.752	0.782	0.783		0.683	0.736	0.785		0.112	0.163	0.039
	24	0.922	0.87	0.891		0.899	0.884	0.943		0.87	0.893	0.973		0.233	0.227	0.216
	32	0.988	0.952	0.989		0.864	0.96	0.976		0.928	0.973	0.936		0.71	0.758	0.773
	40	1.017	1.034	1.058		0.974	1.037	1.039		1.001	1.012	1.017		0.86	0.872	0.806
	48	1.069	1.042	1.069		1.025	1.082	1.032		1.011	1.038	1.061		0.915	0.97	0.934
	OD600 value on mMRS with lactose
	Time (h)	WT				BL105A_502 mutant				BL105A_502 complement
	0	0	0	0		0	0	0		0	0	0
	4	0.021	0.023	0.022		0.018	0.02	0.016		0.022	0.03	0.033
	16	0.563	0.566	0.57		0.615	0.642	0.648		0.565	0.599	0.601
	20	0.684	0.732	0.734		0.708	0.764	0.75		0.65	0.722	0.725
	24	0.82	0.846	0.853		0.742	0.796	0.797		0.707	0.762	0.766
	32	0.92	0.97	0.967		0.908	0.967	0.935		0.814	0.852	0.83
	40	0.951	1.048	1.054		0.978	1.022	0.986		0.864	0.939	0.923
	48	1.049	1.084	1.086		0.998	1.052	1.025		0.919	0.962	0.956
	OD600 value on mMRS with lactulose
	Time (h)	WT				BL105A_502 mutant				BL105A_502 complement
	0	0	0	0		0	0	0		0	0	0
	4	0.019	0.025	0.02		0.014	0.013	0.013		0.026	0.025	0.027
	16	0.05	0.065	0.058		0.055	0.049	0.044		0.07	0.082	0.079
	20	0.081	0.118	0.096		0.081	0.088	0.084		0.111	0.11	0.114
	24	0.437	0.525	0.413		0.126	0.128	0.114		0.303	0.37	0.356
	32	0.885	0.935	0.91		0.613	0.633	0.616		0.815	0.933	0.853
	40	0.935	1.012	0.983		0.804	0.851	0.838		0.917	0.944	0.937
	48	0.995	1.071	1.038		0.853	0.888	0.894		0.94	0.999	1.002

## Sheet: Fig. 3
	Growth capability of 14 strains belonging to 13 different Bifidobacterium species/subspecies in modified MRS medium with lactulose
	strain	OD600
	Bifidobacterium longum subsp. infantis JCM 1222T	0.8975	0.8575
	Bifidobacterium scardovii JCM 12489T	0.6985	0.802
	Bifidobacterium pseudocatenulatum JCM 1200T	0.645	0.6925
	Bifidobacterium adolescentis ATCC 15703T	0.6895	0.625
	Bifidobacterium catenulatum subsp. catenulatum JCM 1194T	0.654	0.6335
	Bifidobacterium longum subsp. longum JCM 1217T	0.6395	0.6325
	Bifidobacterium breve JCM 1192T	0.5695	0.6305
	Bifidobacterium catenulatum subsp. kashiwanohense JCM 15439T	0.558	0.631
	Bifidobacterium longum subsp. longum 105-A	0.585	0.59
	Bifidobacterium angulatum JCM 7096T	0.555	0.589
	Bifidobacterium dentium DSM 20436T	0.233	0.283
	Bifidobacterium animalis subsp. lactis DSM 10140T	0.1015	0.0235
	Bifidobacterium bifidum JCM 1255T	0.0235	0.021
	Bifidobacterium gallicum JCM 8224T	0.0205	0.02

## Sheet: Fig. 5
	Cell number of Bifidobacterium and copy number of LT-SBP
		Total cell number of Bifidobacterium				Total copy number of LT-SBP
		Before	After	Fold change		Before	After	Fold change
	Subject 1	8.88615	9.17765	1.95661		6	6	1
	Subject 2	8.6916	8.63361	0.993328		6	6	1
	Subject 3	7.78347	7.36673	0.383054		6	6	1
	Subject 4	7.37211	7.95929	3.86532		6.4523	7.64999	15.7649
	Subject 5	7.11716	7.59757	3.02282		7.03289	7.99538	9.1725
	Subject 6	7.37335	9.05562	48.1132		7.66892	9.35009	47.9929
	Subject 7	8.68894	9.4026	5.17208		8.00822	8.70246	4.94592
	Subject 8	7.71203	8.96053	17.7214		8.18402	9.19479	10.2511
	Subject 9	8.27144	8.98218	5.13743		8.21851	8.95067	5.39707
	Subject 10	8.79222	10.2367	27.8284		8.51938	9.70075	15.1834
	Subject 11	8.6575	9.33336	4.74089		8.60425	9.13799	3.41776
	Subject 12	7.94913	9.40069	28.2852		8.70441	10.1827	30.083
	Subject 13	8.62363	9.24802	4.21104		8.71048	9.27961	3.70791
	Subject 14	8.89774	9.10064	1.59553		8.79115	8.89058	1.25726
	Subject 15	9.08313	9.68009	3.95331		8.80506	9.88158	11.9268
	Subject 16	9.74449	10.1368	2.46755		8.81757	9.14299	2.11552
	Subject 17	9.42683	9.37837	0.89442		8.85059	9.01051	1.4452
	Subject 18	9.13183	10.0421	8.13311		8.92088	9.761	6.92023
	Subject 19	8.74588	9.84195	12.476		8.92804	9.85051	8.36514
	Subject 20	10.0514	10.1309	1.20101		9.04122	9.30036	1.8161
	Subject 21	8.89774	9.10064	1.59553		9.06155	9.2929	1.70351
	Subject 22	9.2875	9.265	0.949502		9.06821	8.98895	0.833175
	Subject 23	9.58167	9.6119	1.07211		9.09215	9.49959	2.55526
	Subject 24	10.2443	10.1915	0.885438		9.12353	9.28155	1.43885
	Subject 25	9.28687	8.86845	0.381577		9.12506	8.85152	0.532674
	Subject 26	10.2188	10.3555	1.36995		9.15003	9.15423	1.00972
	Subject 27	8.78389	9.36626	3.82274		9.19434	9.73112	3.44181
	Subject 28	9.03746	9.31543	1.89659		9.19435	9.45881	1.83848
	Subject 29	9.02035	9.38455	2.31311		9.23278	9.68115	2.80785
	Subject 30	9.63344	10.1417	3.22285		9.27227	9.75042	3.00705
	Subject 31	9.34529	9.27055	0.841912		9.27476	9.19061	0.823863
	Subject 32	9.93297	9.9439	1.0255		9.28044	9.33296	1.12856
	Subject 33	9.07313	9.62044	3.52621		9.2989	9.68167	2.4142
	Subject 34	9.26211	9.57165	2.03959		9.36685	9.35221	0.966843
	Subject 35	9.54432	9.33787	0.621656		9.40849	9.16004	0.564344
	Subject 36	9.68132	9.90454	1.67192		9.45213	9.48064	1.06786
	Subject 37	9.75865	10.2248	2.92547		9.49141	10.0401	3.53714
	Subject 38	9.32641	9.69574	2.3406		9.58193	9.88007	1.98671
	Subject 39	9.92481	10.3233	2.50291		9.62619	9.84921	1.67117
	Subject 40	9.35496	9.48304	1.343		9.64272	9.72501	1.20864
	Subject 41	9.18902	9.61634	2.67493		9.65023	10.2281	3.78291
	Subject 42	9.83896	9.99299	1.42572		9.65518	9.69543	1.09711
	Subject 43	9.53395	9.21498	0.47977		9.76446	9.47482	0.513286
	Subject 44	9.65557	9.87071	1.64111		9.78724	9.3959	0.40612
	Subject 45	9.58007	9.8884	2.03391		9.86333	10.1725	2.03802
	Subject 46	9.60423	9.34541	0.551041		9.942	9.68747	0.556505
	Subject 47	9.54852	9.9172	2.33711		9.94307	10.2521	2.03717
	Subject 48	9.83142	9.86954	1.09172		9.97666	9.84271	0.734604
	Subject 49	10.4181	10.2761	0.721076		9.99327	9.7769	0.607618

## Sheet: Fig. S1
	Acetic acid concentration in modified MRS with lactulose
	time	WT				BL105A_500 mutant				BL105A_501 mutant				BL105A_502 mutant
	0h	17.8	15.5	16.8		9.4	6.4	-1.4		14.1	17.3	18.4		3.1	0.6	-0.5
	24h	102.6	92.2	100		118	90.9	110.4		149.3	147	158.3		30.4	28.4	39.3
	48h	117.6	115.1	106.7		127.8	120	114.8		130.1	122.1	126.8		56.5	61.9	65.1
